# Supplementary material for: Distinct Changes in Calpain and Calpastatin during PNS Myelination and Demyelination in Rodent Models
Source: Int J Mol Sci. 2022 Dec 6;23(23):15443. doi: 10.3390/ijms232315443 (PMC9737575; doi:10.3390/ijms232315443)
Supplement: Supplementary file 1 [file ijms-23-15443-s001.zip]

Archive with 1 entries (1 files):
- ijms-1724447-supplementary.pdf
